# Supplementary material for: Optimized Traffic Light System with AIC and Application to the 2021 M6.7 Yangbi Earthquake Sequence
Source: Entropy (Basel). 2023 May 6;25(5):759. doi: 10.3390/e25050759 (PMC10217739; doi:10.3390/e25050759)
Supplement: Supplementary file 1 [file entropy-25-00759-s001.zip]

Archive with 1 entries (1 files):
- entropy-2340866-supplementary.pdf
